# Supplementary material for: Can the CalproQuest predict a positive Calprotectin test? A prospective diagnostic study
Source: PLoS One. 2019 Nov 21;14(11):e0224961. doi: 10.1371/journal.pone.0224961 (PMC6872045; doi:10.1371/journal.pone.0224961)
Supplement: S2 Table — Raw data. (XLSX) [file pone.0224961.s005.xlsx]

## Sheet: Daten
Stammlisten Nr.																								Calprotectin	Endoskopie (endoscopy)							Endoskopie Verlaufskontrolle revidiert					Diagnostic Delay
RecNr	A_0.1_ZentrumNr	A_0.2._PatNr	A_0.3_PatID	1.0_Jahrgang (birth year) Pat	1.0_Geschlecht (gender)	1.0_Raucher (smoker)	Aktuelle Medikation (current medication)	1.1_Bauchschmerzen (abdominal pain)	1.1_Kommentar (comment)	1.2_Durchfall (diarrhea)	1.2_Kommentar (comment)	1.3_Nächtlicher Durchfall (nocturnal diarrhea)	1.3_Kommentar (comment)	1.4_Blut im Stuhl (blood in stool)	1.4_Kommentar (comment)	1.5_Schleim (slime)	1.5_Kommentar (comment)	1.6_Gewichtsverlust (weight loss)	1.6_Kommentar (comment)	1.7_Fieber (fever)	1.7_Kommentar (comment)	1.8_Müdigkeit (fatigue)	1.8_Kommentar (comment)	2.0_Calprotectinresultat (result Calprotectin)	Erstbefund (primary result)	Verlaufskontrolle (follow up)	Morbus Crohn	Colitis ulcerosa	Andere (other)	andere2 (other 2)	Disease	Revision aktiver (active) Crohn	Revision aktive (active) Colitis	aktive (active) IBD 1=ja (yes), 0=nein (no)	Revision Andere (other)/Bemerkungen(comments)	Diagnose für (diagnosis for) Paper	1_Woran leiden Sie (what do you suffer from)	2_Welchen Arzt aufgesucht (which physician contacted)	3_Wie lange zugewartet? (how long waited)	3_Einheit (unit) (T=Tag (day), W=Woche (week), M=Monat (month), J=Jahr (year))	4_Wie lange gelitten? (how long suffered)	4_Einheit (T=Tag (day), W=Woche (week), M=Monat (month), J=Jahr (year))	5_Wie lange vom Hausarzt bevor GE (how long general practitioner before GE)	5_Einheit (T=Tag (day), W=Woche (week), M=Monat (month), J=Jahr (year))	6_Zeit zwischen 1. Arzt-Besuch bis Diagnose (time to first physician consultation until diagnosis)	6_Einheit (T=Tag (day), W=Woche (week), M=Monat (mont), J=Jahr (year))	7_Raucher (smoker)	7_Falls Raucher ja, wieviel? (if yes smoker, how much)	7_Einheit (unit)
0	51	1	51-01	1966	w	1	Salazopyrin, Adalimumab	1		1		0		1		1		0		0		1		156	0	1	0	1			1	0	1	1			CU	S	3	M	3	M	0	T	1	W	1	20
1	51	2	51-02	1987	m	0		1		0		1		1		1		1		1		1		64.7	1	0	0	0	funktionelle Beschwerden		0	0	0	0
2	51	3	51-03	1965	m	0		1		0		0		0		0		0		0		0		95	1	0	0	0	unaufällig/ ???		0	0	0	0
3	51	4	51-04	1957	w	1		1		1		1		0		1		1		0		1		17.8	1	0	0	0	kollagene Kolitis	Microscopic colitis	1	0	0	0
4	51	5	51-05	1985	w	0		1		0		0		0		0		0		0		0		34.6	1	0	0	0	Reizdarm		0	0	0	0
5	51	6	51-06	1957	m	0	Probezia	0	knapp weniger	0		0		0		0		0		0		1		0	1	0	0	0	ohne pathologischen Befund		0	0	0	0
6	51	7	51-07	1964	m	0	Vit. B Tropfen	1		0		0		0		0		0		0		0		0	1	0	0	0	unauffällig		0	0	0	0
7	51	8	51-08	1949	w		Multivitamin, Fusspilztbl.	0		1		1		0		0		0		0		0		19	1	0	0	0	mikroskopische Kolitis	Microscopic colitis	1	0	0	0
8	51	9	51-09	1944	w	1	ASS Cardio, Amlodipin, Zolipin, Panadol	1		0		0		1		0		0		0		0
9	51	10	51-10	1945	m	0	Rasitec	0		0		0		0		0		0		0		0		0	1	0	0	0	Divertikulose	Diverticulosis	1	0	0	0
10	51	11	51-11	1969	w	0		0		0		0		0		1		0		0		1		68	0	1	0	0	fragl. Chron.-entz. Darmerkrankung, unklarer nosologischer Zuordnung	Indeterminate IBD	1	0	0	1	fragl. Chron.-entz. Darmerkrankung, unklarer nosologischer Zuordnung (Makroskopisch normal, nur histologisch minime Entzündung)	Colitis in Remission
11	51	12	51-12	1958	w	0	Sevikar, Symbicort, Lukair	0		0		0		0		0		0		0		0		0	1	0	0	0	Reizdarm		0	0	0	0
12	51	13	51-13	1940	m	0	Aprovel, ASS Cardio, Sincora, Metformin	1		0		0		1	wenig frisches Blut	0		0		0		1		24	1	0	0	0	ohne pathologischen Befund		0	0	0	0
13	51	14	51-14	1986	w	0	Esomeprazol	1		0		0		0		1		1		0		1		0	1	0	0	0	unauffällig		0	0	0	0
14	51	15	51-15	1955	m	0	ASS Cardio, Torasem, Carvedilol, Pantoprazol, Creon, Benerva, Vi De 3, Aldactone, Lyrica, Tresiba, Nova Rapid	0		1		1		0		1		0		0		1		121	1	0	0	0	Polypen ansonsten keine pathologischen Befunde	Polyp	1	0	0	0
15	51	16	51-16	1993	w	0	Seretide, Ventolin, Spiricort,Singular, Imodium	1		1		1		1		1		1		1		1		0	1	0	0	0	Reizdarm		0	0	0	0
16	51	17	51-17	1989	w	0		1		0		0		0		1		0		0		1		0	1	0	0	0	funktionelle Darmerkrankung		0	0	0	0
17	51	18	51-18	1975	w	1	Dafalgan, Ibuprofen	1		0		0		0		0		0		0		1		89	1	0	0	0	funktionell		0	0	0	0
18	51	19	51-19	1977	m	1	Perenterol, Novalgin	0		0		0		0		0		1		1		1		0	1	0	0	0	v.a. Sigmadivertikulitis	Diverticulitis	1	0	0	0
19	51	20	51-20	1991	w	0		1		0		0		1		0		0		0		1		0	1	0	0	0	funkionelle Darmerkrankung		0	0	0	0
20	51	21	51-21	1979	m	0	Flatulex	1		0		0		1		1		0		0		0		0	1	0	0	0	funktionelle Genese		0	0	0	0
21	51	22	51-22	1998	m	1		1		1		0		0		0		1		0		1		0	1	0	0	0	unklar		0	0	0	0
22	51	23	51-23	1983	m	1		1		0		0		1		1		0		0		1		16.6	1	0	0	0	funktionell		0	0	0	0
23	51	24	51-24	1988	w	0		1		1		0		1		1		1		0		1		0	0	1	0	0	funktionelle Darmerkrankung	Polyp	1	0	0	0	funktionelle Darmerkrankung, tubuläres adenom mit niedriggradiger Dysplasie	Adenom
24	51	25	51-25	1957	w	0	Olfen, Pantoprazol	1		0		0		0		0		1		0		1		0	1	0	0	0	funktionelle Darmerkrankung		0	0	0	0
25	51	26	51-26	1990	m	1	Methadon	1		0		0		1		1		1		0		1
26	51	27	51-27
27	51	28	51-28
28	51	29	51-29
29	51	30	51-30
30	51	31	51-31
31	51	32	51-32
32	51	33	51-33
33	51	34	51-34
34	51	35	51-35
35	51	36	51-36
36	51	37	51-37
37	51	38	51-38
38	51	39	51-39
39	51	40	51-40
40	52	1	52-01	1980	m	0	Humira	1		1		0		1		0		0		0		0		0	0	1	0	0	IBD		1	1	0	1			MC	S	3	J	1	J			1	J	0
41	52	2	52-02	1987	m	0		0		1		0		0		1		0		0		1															CU	HA	4	W	4	W	1	T	1	T	0
42	52	3	52-03	1986	w	1	Lyrica, ???	1		1		1		1		0		0		0		1		3380	0	1	1	0			1	1	0	1			MC/CU	HA	1	M	1	J	9	M	1	J	1	20	Z
43	52	4	52-04	1993	m	0	Prednison	1		0		0		0		0		0		0		1			1	0	1	0			1	0	0	1			MC	HA	2	M	6	M	1	T	1	M	0
44	52	5	52-05	1975	w	0	Asocol	1		0		0		0		0		0		0		0		67	0	1	1	0			0	0	0	0	Crohn in Remission, keine Aktive Entzündung	Crohn in Remission	MC	HA	1	T	1	T			1	T	0
45	52	6	52-06	1987	w			1		0		0		0		0		0		0		1		533	0	1	1	0			1	1	0	1			MC	HA			5	J	0	T		T	1	20	Z
46	52	7	52-07	1956	m	1	Remicade	0		1		0		1		0		0		0		0			0	1	1	0			1	1	0	1			MC	HA		W		W		T		W	0
47	52	8	52-08	1978	m	0	Salofalk	0		1		0		1		1		0		0		0		35	0	1	0	1			0	0	0	0	Colitis Ulcerose in Remission, diskrete Proktitis, kleiner Polyp im Rektum	Colitis in Remission, Proktitis, Polyp	CU	HA	2	W	einige	M	1-2	J	einige	M	1	2-3
48	52	9	52-09	1944	w	1	ASSCardio, Amlodipin, Zoliderm, Panadol	0		1		0		0		1		0		0		0		615	0	1	1	0			1	1	0	1			MC	HA	1,5	M	4	M	3	M	6	M	0
49	52	10	52-10	1950	w	0	Salofalk, Calcimagon	0		0		0		0		0		0		0		0		411	0	1	0	1			1	0	1	1			MC	HA		J		J		J		J	0
50	52	11	52-11	1972	m	0	Re, Azurek	0		0		0		0		0		0		0		1		515	0	1	1	0			1	1	0	1			MC	HA	2	W	2	M	3	W	2	M	0
51	52	12	52-12	1975	w	1	Humira, Budenofalkschaum	0		0		0		1		0		0		0		1		73.9	0	1	0	1			0	0	0	0	Proktitis Ulcerosa Mayo I, sonst Colitis Ulcerose in Remission	Colitis in Remission, Proktitis	CU	HA	5	T	3	W	1	W	5	W	1	10
52	52	13	52-13	1993	m	0	Infliximab	0		0		0		0		0		0		0		0		266	0	1	1	0			0	0	0	0	M. Crohn nicht aktiv, 2 hochgradige Stenosen in der Ileocecalregrion	Crohn in Remission, nicht entzündliche Stenosen	MC	HA	6	M	7	M	2	W	1	M	0
53	52	14	52-14	1987	m	0	Infliximab	0		0		0		0		0		0		0		0		39	0	1	1	0			1	1	0	1			MC	HA	1,5	W	2,5	W	1	T	1	W	0
54	52	15	52-15	1946	m	0	Metoject	0		0		0		0		0		0		0		0		271	0	1	1	0			0	0	0	0	M. Crohn in remission	Crohn in Remission	MC	HA	5	W	2	M	2	M	3	M	0
55	52	16	52-16	1982	m	1	Remicoll	0		0		0		0		0		0		0		0		0	0	1	1	0			0	0	0	0	Crohn in Remission, keine Aktive Entzündung	Crohn in Remission	MC	HA	3	W	6	W	2	W	7	W	1	15
56	52	17	52-17	1977	w	0	Humira	0		0		0		0		0		0		0		1		462	0	1	0	1			1	0	1	1			CU	HA	7	T	3	M	1.5	J	4	M	0
57	52	18	52-18	1952	m	1	Budenofalk	0		0		0		0		0		0		0		0		690	0	1	1	0			1	1	0	1			MC	HA	3	M	1	J	1	J	1	J	1	20
58	52	19	52-19	1960	m	1		0		0		0		0		0		0		0		0		0	0	1	1	0			1	1	0	1			MC	S	2	M	1	M	2	T	1	M	0
59	52	20	52-20	1993	w	0	Spiricort, Stelasa	1		1		1		1		1		1		0		1		701	0	1	1	0			1	1	0	1			MC	HA	1	J	1	J		J		W	0
60	52	21	52-21	1987	w	0	Infliximab	0		0		0		0		0		0		0		0		836	0	1	1	0			0	0	0	0	Crohn in Remission, keine Aktive Entzündung	Crohn in Remission	MC	HA	1	T	2	M		W	1	M	0
61	52	22	52-22	1959	w	0	Motilium	1		0		0		0		0		0		0		0		0	0	1	0	0	IBb	Indeterminate IBD	1	0	0	1	IBD in Remission, keine aktive Entzündung	Crohn in Remission	CU	HA	3	T	4	T	3	M	3	M	0
62	52	23	52-23	1994	w	1	Entyvoi, Prednison	1		1		1		1		0		1		0		1			0	1	0	1			1	0	1	1			CU	HA	3	W	1	M	1	T	2	W	1	3
63	52	24	52-24	1955	w	1	Imodium n.B	0		1		0		0		0		0		0		0		410	0	1	1	0			0	0	0	0	Crohn in Remission, keine Aktive Entzündung	Crohn in Remission	MC	HA	3	M	6	J	2	M	5,5	J	1	20
64	52	25	52-25	1959	m	0	Remicade	0		0		0		0		0		0		0		0		0	0	1	0	1			0	0	0	0	Colitis Ulcerose in Remission, keine aktive Entzündung	Colitis in Remission	CU	HA	10	T	3	W	1	T	2	W	0
65	52	26	52-26	1980	m	1	Remicade	0		0		0		0		0		0		0		0		139	0	1	1	0			1	1	0	1			MC	HA	1	W	3	W	1	W	3	W	1	20
66	52	27	52-27	1953	w	0	Remicade	0		0		0		0		0		0		0		0		0	0	1	1	0			0	0	0	0	Crohn in Remission, keine Aktive Entzündung	Crohn in Remission	MC	HA	2	M	5	M	5	M	6	M	0
67	52	28	52-28	1991	w	0	Remicade	0		0		0		0		0		0		0		1		125	0	1	1	0			1	1	0	1			MC	HA	2	M	2,5	M	1,5	J	3	W	0
68	52	29	52-29	1993	m	0		0		0		0		0		0		0		0		0		154	0	1	1	0			0	0	0	0	Crohn in Remission, keine Aktive Entzündung	Crohn in Remission	MC	HA	1	J	1,5	J	5	M	7	M	0
69	52	30	52-30	1976	m	0	Remicade	0		0		0		0		0		0		0		1		123	0	1	0	0	Colitis indeterminata	Indeterminate IBD	1	0	0	1	Colitis indeterminata ohne aktive Entzündungszeichen	Colitis in Remission	MC	HA	1,5	J	18	J	18	J	18	J	0
70	52	31	52-31	1985	m	0	Remicade	0		0		0		0		0		0		0		0		99.8	0	1	1	0			0	0	0	0	Crohn in Remission, keine Aktive Entzündung, Polyp	Crohn in Remission, Polyp	MC	HA	3,5	M	6,7	J	6	M	7	M	0
71	52	32	52-32
72	52	33	52-33
73	52	34	52-34
74	52	35	52-35
75	52	36	52-36
76	52	37	52-37
77	52	38	52-38
78	52	39	52-39
79	52	40	52-40
80	53	1	53-01	1987	m	1	Budenofalk	1		1		0		0		0		1		0		1		436	0	1	1	0			1	1	0	1			MC	HA	5	J	1.5	J	4	W	3	M	1	13	Z
81	53	2	53-02	1982	m	1	Budenofalk	1		1		0		1		1		0		0		1		663	1	0	1	0			0	0	0	1			MC	S	2	J	1	J	7	M	1,5	J	1	10	Z
82	53	3	53-03	1985	w			1		0		0		0		1		1		0		1		0	1	0	0	0	st.n. Ileitis	Indeterminate IBD	1	0	0	1				HA	7	M	3	J	1	T	2,5	J	1	15	Z
83	53	4	53-04	1977	w	0	Salofalk Kps,Salofalk Gran., Prednison, Calcimagon	0		0		0		0		0		0		0		1		0	0	1	0	1			1	0	1	1			CU	HA	1.5	W	1.5	W	1	T	1	W	0	0
84	53	5	53-05
85	53	6	53-06	1969	m	0	Budenofalk (bis vor 6 wo, dann stop)	1		1		1		0		0		0		0		1		122	0	1	0	1			1	0	1	1
86	53	7	53-07	1968	w		Humira, Effexor, Surmontil	1		1		0		0		1		0		0		1		1225	0	1	1	0			1	1	0	1			MC	HA			9	J	3	J	9	J	0
87	53	8	53-08	1971	m	0	Creon, Benera, Calcimagon, ?	0		1		0		0		0		0		0		1		540	0	1	1	0			1	1	0	1			MC	HA	2	M	3	J	3	M	2	J	0
88	53	9	53-09	1975	m	0	Salofalk, De-Ursil	0		0		0		0		0		0		0		0		38.1	0	1	0	1			0	0	0	0	Colitis Ulcerose in Remission, keine aktive Entzündung	Colitis in Remission
89	53	10	53-10	1981	m	0	Azathioprin, Salazopyrin, Entocort	0		1		0		0		0		0		0		1		156	0	1	0	1			1	0	1	1			CU	HA	1	T	1	T	1	T	2,5	W	0
90	53	11	53-11	1952	w	0		1		1		1		0		0		1		1		1		2521	0	1	1	0	stenose im Rektum		0	0	0	0	Crohn mit Stenose, keine akute Entzündung	Crohn in Remission, nicht entzündliche Stenose	MC	HA	1	W	1	J	1	J	1	J	1	10
91	53	12	53-12	1989	m	0	Pntasa, Deursil, Prednison, Calcimagon, Vedolizumab	0		0		0		1		1		0		0		0		226	0	1	0	1			1	0	1	1
92	53	13	53-13	1965	w	0		0		0		0		0		0		0		0		0		77	0	1	0	0			0	1	0	1			MC	HA	3	W	2	M	31	J	2	M	0
93	53	14	53-14	1958	w	0	Pentasa, Budenofalkschaum	0		0		0		1		1		0		0		1		132	0	1	0	1			0	0	0	0	Colotis ulcerose, aktuell lediglich Proctitis, sonst keine entzündliche Aktivität, Polyp	Colitis in Remission, Proctitis, Polyp
94	53	15	53-15	1961	m	0	Budenofalk	0		0		0		1		1		0		0		1		41.4	0	1	1	0			1	1	0	1			MC	S	10	J	20	J					1	10
95	53	16	53-16	1950	m	0	Entyvio	0		0		0		0		1		0		0		1		854	0	1	0	1			0	0	0	0	Colitis Ulcerose in Remission, keine aktive Entzündung	Colitis in Remission	CU	HA	1	J	8	M	2	W	9	M	1
96	53	17	53-17	1974	m	1	Entyvio, Salofalk, Budesonid	1		1		1		1		0		1		1		1		46	0	1	0	1			0	0	0	0	Colitis Ulcerose in Remission, keine aktive Entzündung	Colitis in Remission	CU	HA	4	M	2	M	1	M	3	M	0
97	53	18	53-18	1991	m	0	Remicade	0		1		0		0		0		0		0		0		138	0	1	0	1			1	0	1	1			CU	HA	6	W	5	M	2	M	3	M	0
98	53	19	53-19	1982	m	0	Prednison, Budenofalk Schaum, Vit De 3, Entyrio	0		1		0		0		0		0		0		0		630	0	1	0	1			1	0	1	1			CU	S	3	T	1	M	1	W	2	W	1	5
99	53	20	53-20	1972	w	0	Simponi	1		1		1		1		1		0		0		1			0	1	1	0			1	1	0	1
100	53	21	53-21	1992	m	1		1		1		1				0		0		0		1		394	0	1	1	0			1	1	0	1
101	53	22	53-22	1962	w	0	Entyrio, Prednison, Asocol, Imurek, Ursofalk	1		1		1		1		1		0		1	>37,9	1			0	1	0	0	indeterminate Colitis		1	0	1	1	Pancolitits ulcerosa		CU				>10	J			>10	j	0
102	53	23	53-23	1987	w	0	Salofalk, Normacol, Padma Digestin	1		0		0		0		1		0		0		1		52	0	1	0	1			0	0	0	0	Colitis Ulcerose in Remission, keine aktive Entzündung	Colitis in Remission	CU	HA	6	T	2	M	5	W	2	M	0
103	53	24	53-24	1975	w	0	Lanvis, Budenofalk Schaum	0		0		0		0		1		0		0		1		0	0	1	0	1			0	0	0	0	Colitis Ulcerose in Remission, keine aktive Entzündung	Colitis in Remission	CU	HA			2	J					0
104	53	25	53-25	1988	w	1	VSL 3	0		0		0		0		1		0		0		0		466	1	0	0	0	Pouchitis	Indeterminate IBD	1	0	0	1			CU	HA	1	T	2	M	1	T	2	W	1	10
105	53	26	53-26	1962	w	0	Olmettec, Zandip, ATORVASTATIN, Pantozol, Melfin	1		1		0		0		0		0		0		1		0	1	0	0	0	unauffällige Ileo-Koloskopie		0	0	0	0			?	HA		W				W			0
106	53	27	53-27
107	53	28	53-28	1965	m	0	Spiricort, Remicade- Infusion	0		0		1		0		0		0		0		1			0	1	1	0			1	1	0	1
108	53	29	53-29	1984	w	1	Humira	1		1		0		1		0		0		0		1		892	0	1	1	0			1	1	0	1			MC	HA	2	W	6	J	6	M	6	J	1	10
109	53	30	53-30	1986	m	0	Salofalk, Metamucil	1		1		1		1		1		0		0		1		>3000	0	1	0	1			1	0	1	1			CU	HA	4	W	2	M	2	W	1	M	0
110	53	31	53-31
111	53	32	53-32
112	53	33	53-33
113	53	34	53-34																					52.4
114	53	35	53-35
115	53	36	53-36
116	53	37	53-37	1975	w	0	Normacol gran	1		1		1		0		0		0		0		1		0	1	0	0	0	chron. Abdominalbeschwerden mit Diarrhoeepisode, anamn. erhötes Calprotectin	NA	0	0	0	0
117	53	38	53-38
118	53	39	53-39
119	53	40	53-40
120	54	1	54-01
121	54	2	54-02
122	54	3	54-03
123	54	4	54-04
124	54	5	54-05
125	54	6	54-06
126	54	7	54-07
127	54	8	54-08
128	54	9	54-09
129	54	10	54-10
130	54	11	54-11
131	54	12	54-12
132	54	13	54-13
133	54	14	54-14
134	54	15	54-15
135	54	16	54-16
136	54	17	54-17
137	54	18	54-18
138	54	19	54-19
139	54	20	54-20
140	54	21	54-21
141	54	22	54-22
142	54	23	54-23
143	54	24	54-24
144	54	25	54-25
145	54	26	54-26
146	54	27	54-27
147	54	28	54-28
148	54	29	54-29
149	54	30	54-30
150	54	31	54-31
151	54	32	54-32
152	54	33	54-33
153	54	34	54-34
154	54	35	54-35
155	54	36	54-36
156	54	37	54-37
157	54	38	54-38
158	54	39	54-39
159	54	40	54-40
160	55	1	55-01	1959	m	0	Optifen	0		0		0		0		0		0		0		0		0	0	1	0	0	Eisenmangel		0	0	0	0
161	55	2	55-02	1931	w	0	Bilol, Micardis,Torem, Xarelto	1		0		0		0		0		0		0		0		0	1	0	0	0	Divertikulose, 4 Polypenknospen	Diverticulosis und Polyp	1	0	0	0
162	55	3	55-03	1942	m	0	Targin, Rasilez, Simcora, ASS Cardio, Allopurinol	0		0		0		0		0		0		0		0			1	0	0	0	Sigmadivertikulose	Diverticulosis	1	0	0	0
163	55	4	55-04	1965	w	0	Tamoxifen, Natural Vitamin D	0		0		0		0		0		0		0		0		0	1	0	0	0	unauffälliger Befund		0	0	0	0
164	55	5	55-05	1981	w	0	Pille	0		0		0		1		0		0		0		0		38.1	1	0	0	0	unauffällig		0	0	0	0
165	55	6	55-06	1956	w	0	Triatec, Amiodaron, Concor	1		0		0		0		0		0		0		0		0
166	55	7	55-07	1961	m	1	Vi D, Benerva, Aspirin, Rifoldin	0		1		1		0		0		0		0		0
167	55	8	55-08	1943	m	0		0		0		0		0		0		0		0		0		49.1	0	1	0	0	Polypektomie bei ansonsten unauff. Koloskopie	Polyp	1	0	0	0	Polypektomie bei ansonsten unauff. Koloskopie	Polyp
168	55	9	55-09	1940	w	0	Calzimagon D3, Vi B	0		0		0		0		0		0		0		0		0	1	0	0	0	Divertikulose, sonst o.B.	Diverticulosis	1	0	0	0
169	55	10	55-10	1940	w	0		0		0		0		0		0		0		0		0
170	55	11	55-11	1960	w	0	PPI	0		0		0		0		0		0		0		0		68	1	0	0	0	unauffällig (Sigmadivertikulose)	Diverticulosis	0	0	0	0
171	55	12	55-12	1934	m	1	Ramipril, Macumar, Bilol, Amidor	0		0		0		0		0		0		0		0		50	1	0	0	0	Sigmadivertikulose	Diverticulosis	1	0	0	0
172	55	13	55-13	1969	w	1	Alkoholkonsum, NSAP, Psychopharmaka	1		1		0		0		0		0		0		0			1	0	0	0	unauffällig			0	0	0
173	55	14	55-14	1980	m	0	Pantozol	0		0		0		0		0		0		0		1		324	1	0	0	0	unauffällig		0	0	0	0
174	55	15	55-15	1959	m	0		0		0		0		0		0		0		0		0
175	55	16	55-16	1984	m	1	Stribild, Omeprezol, Finasterid	0		0		0		0		0		0		0		0			1	0	0	0	unauffällig		0	0	0	0
176	55	17	55-17	1975	m	1		0		0		0		1		0		0		0		0		0	1	0	0	0			0	0	0	0
177	55	18	55-18	1936	m	0	Xarelto, Amiodaron, Trittico, Votum	0		0		0		0		0		0		0		0		36	1	0	0	0	unauffällig		0	0	0	0
178	55	19	55-19	1958	m	0		0		0		0		0		0		0		0		0		38.7	1	0	0	0	unauffällig		0	0	0	0
179	55	20	55-20	1973	w	0	Dafalgan	1		1		0		0		0		1		0		1		0	1	0	0	0	unauffällig		0	0	0	0
180	55	21	55-21	1983	w	1		1		1		0		1		1		1		0		1		0
181	55	22	55-22	1968	w	1	Pantozol	0		0		0		0		0		0		0		0		0	1	0	0	0	unauffällig bis auf 1 Polyp	Polyp	1	0	0	0
182	55	23	55-23
183	55	24	55-24
184	55	25	55-25
185	55	26	55-26
186	55	27	55-27
187	55	28	55-28
188	55	29	55-29
189	55	30	55-30
190	55	31	55-31
191	55	32	55-32
192	55	33	55-33
193	55	34	55-34
194	55	35	55-35
195	55	36	55-36
196	55	37	55-37
197	55	38	55-38
198	55	39	55-39
199	55	40	55-40
200	56	1	56-01	1952	m	1		0	Aufstossen, Druck	1		1	initial	0		0		1	5kg in 2 Jahren	0		1		843	1	0	0	0	Normalbefund		0	0	0	0
201	56	2	56-02	1965	m	1	Ciprofloxacin; Dafalgan; Blopress,ASS	1		1		0		0		0		0		0		0			0	1	0	0	nicht abgelaufende Divertikulitis	Diverticulitis	1	0	0	0	Divertikulose und Polyp	Divertikulose, Polyp
202	56	3	56-03	1976	m			1		1		1		1		1		0		0		1		942	0	1	0	1		NA	1	0	1	1			CU	HA	3	W	3	W	1	M	2	M	0
203	56	4	56-04	1981	m	0	Pentasa, Salofalk klysmen, Vit. D	1		1		1		0		1		0		0		0		3025
204	56	5	56-05	1980	m	0	Remicade, Vit D, Vitarubin	1		0		0		0		1		0		0		1		44	0	1	1	0		NA	1	1	0	1			MC	HA	3	J	5	J	2	J	2	J	1	20
205	56	6	56-06	1986	w	0	Salofalk Supp.	1		0		0		1		1		0		0		0		824	0	1	0	1		NA	0	0	0	0	Proktitis	Colitis in Remission, Proktitis	CU	HA	2	M	3	M	1	M	1	M	0
206	56	7	56-07	1986	m	1		1		0		0		1		1		0		0		0		>3000	1	0	0	0	Schlingenababtragung eines Sigmapolyps/unaffällige Ilekoloproktoskopie	Polyp	1	0	0	0
207	56	8	56-08	1977	w	0		1		1		1		0		0		0		0		1			1	0	0	0	kollagene colitis	Microscopic colitis	1	0	0	0
208	56	9	56-09	1976	m	0		1		0		0		1		0		0		0		0		26
209	56	10	56-10	1990	m	0		1		1		0		0		1		0		0		0		0	1	0	0	0			0	0	0	0
210	56	11	56-11	1976	m	0		1		0		0		1		0		0		0		0		215	1	0	0	1			1	0	0	1			MC	S	3	M	3	M			1	W	0
211	56	12	56-12	1987	w	0	Entocort, Vi De, Pantoprazol, Novalgin	1		1				1				1		0		1		0	1	0	1	0			1	0	0	1			MC	HA	3	M	4	M	1	M	3	W	0
212	56	13	56-13	1974	w	1	Budenofalk	1		1				1		0		0		0		1		608
213	56	14	56-14	1995	w	0	Prednison, Vi De	1		1		1		0		0		1		0		1			1	0	1	0			1	0	0	1			MC	HA	3	M	3	M	3	M	3	M	0
214	56	15	56-15	1975		0	Remicade	1		1		0		0		0		0		0		0		0	0	1	1	0			0	0	0	0	Crohn in Remission, keine Entzündungsaktivität	Crohn in Remission	MC	HA	2	W	4	W	2	W	4	W	0
215	56	16	56-16	1983	w	1	Salofalk p.o.	1		1		1		0		1		0		0		0		>3000	1	0	0	1			1	0	0	1			CU	HA	2	M	3	M	2	W	2	W	1	5
216	56	17	56-17	1984	m	1		1		1				1		1		0		0		0		442	1	0	0	1			1	0	0	1
217	56	18	56-18
218	56	19	56-19	1976	m	1		1		1		1		0		0		1		0		0		>3000	1	0	0	1			1	0	0	1			CU	HA	2	W	4	M	3	M	3	M	1	20 pro woche
219	56	20	56-20
220	56	21	56-21
221	56	22	56-22
222	56	23	56-23
223	56	24	56-24
224	56	25	56-25
225	56	26	56-26
226	56	27	56-27
227	56	28	56-28
228	56	29	56-29
229	56	30	56-30
230	56	31	56-31
231	56	32	56-32
232	56	33	56-33
233	56	34	56-34
234	56	35	56-35
235	56	36	56-36
236	56	37	56-37
237	56	38	56-38
238	56	39	56-39
239	56	40	56-40
240	57	1	57-01
241	57	2	57-02
242	57	3	57-03
243	57	4	57-04
244	57	5	57-05
245	57	6	57-06
246	57	7	57-07
247	57	8	57-08
248	57	9	57-09
249	57	10	57-10
250	57	11	57-11
251	57	12	57-12
252	57	13	57-13
253	57	14	57-14
254	57	15	57-15
255	57	16	57-16
256	57	17	57-17
257	57	18	57-18
258	57	19	57-19
259	57	20	57-20
260	57	21	57-21
261	57	22	57-22
262	57	23	57-23
263	57	24	57-24
264	57	25	57-25
265	57	26	57-26
266	57	27	57-27
267	57	28	57-28
268	57	29	57-29
269	57	30	57-30
270	57	31	57-31
271	57	32	57-32
272	57	33	57-33
273	57	34	57-34
274	57	35	57-35
275	57	36	57-36
276	57	37	57-37
277	57	38	57-38
278	57	39	57-39
279	57	40	57-40
280	58	1	58-01	1994	m	0	Humira	1		1		0		0		1		0		0		1		1463	0	1	1	0			1	1	0	1			MC	HA	5	M	10	M	5	M	5	M	0
281	58	2	58-02	1993	w	1	Imodium n.B.; Motilium n.B.;Pantoprazol n.B	1		1		1		0		0		0		0		1		0	1	0	0	0	Reizdarm		0	0	0	0
282	58	3	58-03	1977	m	1		1		0		0		1		0		1		0		1			1	0	0	0	Normalbefund (ebenfalls histologisch)			0	0	0
283	58	4	58-04	1965	m	0	Euthyrox, Lacdigest	1		1		0		0		0		0		0		0		0	1	0	0	0	Normalbefund		0	0	0	0
284	58	5	58-05	1982	w	1	Desiolo, Pantoprazol n.B.	1		1		0		0		0		0		0		0		0	1	0	0	0	unauffällig		0	0	0	0
285	58	6	58-06	1952	m	1	Dafalgan	1		0		0		0		0		0		1		1		0	0	1	0	0	1. Zökumpolyp , 8mm 2. Polypenknospen, pauk divertikulose	Diverticulosis und Polyp	1	0	0	0	1. Zökumpolyp , 8mm 2. Polypenknospen, pauk divertikulose	Polyp, Divertikulose
286	58	7	58-07	1963	w	0	Nexium, Tecfidera, Xanax, Stilnox, Vit. D3, Tretinac, Efexor	1		0		0		1		0		1		0		1		91.6	0	1	0	0	keine makroskopischen Auffälligkeiten		0	0	0	0
287	58	8	58-08	1966	w	0		1		1		0		0		0		1		0		1		0	1	0	0	0	endoskopisch unauffällig		0	0	0	0
288	58	9	58-09	1974	w	1	Algefor n.B., Telfost	1		0		0		0		0		0		0		1		0	1	0	0	0	Reizdarmsyndrom		0	0	0	0
289	58	10	58-10	1956	w	0	Fluctine, Xenox, Tilur i.R., Dafalgan i. R., Riopan Gel	1		1		0		0		1		1		0		1		34	1	0	0	0	Reizdarmsyndrom		0	0	0	0
290	58	11	58-11	1996	w	1	SPASMO-CANULASE, Celebrex	1		1		0		0		0		0		0		1		0	1	0	0	0	Reizdarmsyndrom		0	0	0	0
291	58	12	58-12	1986	m	0	Psyllium	1		0		0		0		0		0		0		0		102	1	0	0	0	Reizdarm		0	0	0	0
292	58	13	58-13	1974	m	1	Salofalk	1		1		1		1		0		1		0		1		623	0	1	0	1			1	0	1	1			CU	HA	4	T	13	J	13	J	13	J	1	4
293	58	14	58-14	1991	w	0	Remicode, Prednison	1		1		1		1		0		0		0		1			0	1	0	1			1	0	1	1			CU	HA	3	W	4	M	3	M	3	M	0
294	58	15	58-15	1990	w	0	Salofalk Supp.	0		0		0		1		1		0		0		0		0	1	0	0	1			1	0	0	1			CU	HA	2	W	4	W	2	W	2	W	0
295	58	16	58-16	1996	w	0	Budesonide, Calcimagon, Elyfem 20	0		0		0		0		0		0		0		0		423	0	1	1	0			1	1	0	1			MC	HA	6	M	2	J	2	J	2	J	0
296	58	17	58-17	1986	w	0	Constella	1		0		0		0		0		0		0		1		0	1	0	0	0			0	0	0	0
297	58	18	58-18	1937	w	0	Calzimagon D3	0		0		0		0		0		0		0		0		51	1	0	0	0			0	0	0	0
298	58	19	58-19	1957	w	0		1		0		0		0		0		0		0		0		0	1	0	0	0			0	0	0	0
299	58	20	58-20	1988	m	1	Dexilant	1		0		0		0		0		1		0		1		42.8	1	0	0	0	Reizdarm		0	0	0	0
300	58	21	58-21	1985	w	1	Meto Zerok, Mg- Diasporal	0		1		0		0		1		0		0		0		0	1	0	0	0	Reizdarm		0	0	0	0
301	58	22	58-22	1955	m	0	Co Aprovel, Imodium, Metformin	0		1		0		0		0		0		0		0		31.9	1	0	0	0	chologene Diarrhoe		0	0	0	0
302	58	23	58-23
303	58	24	58-24
304	58	25	58-25
305	58	26	58-26
306	58	27	58-27
307	58	28	58-28
308	58	29	58-29
309	58	30	58-30
310	58	31	58-31
311	58	32	58-32
312	58	33	58-33
313	58	34	58-34
314	58	35	58-35
315	58	36	58-36
316	58	37	58-37
317	58	38	58-38
318	58	39	58-39
319	58	40	58-40
320	59	1	59-01	1959	m	0	Kirexa, Prezista, Narvit, Selipran, Lestril	0		0		0		0		0		1		0		1		42	1	0	0	0	grad 1 Hämorrhoide	Hämorrhoide	0	0	0	0
321	59	2	59-02	1969	m	0	Vitarubin Amp	1		0		0		1		1		1		0		1		0	1	0	0	0			0	0	0	0
322	59	3	59-03	1960	w	0	Calzimagon D3, Azarek, Spiricort	0		0		0		0		0		0		0		0		0	1	0	0	0	Dermatomyositis		0	0	0	0
323	59	4	59-04	1986	w	0	Salofalk, puri Nethol	0		0		0		0		0		0		0		0		78	0	1	1	0			0	0	0	0	Crohn in Remission, keine Entzündungsaktivität	Crohn in Remission	MC	HA	2	w	14	J			14	J	0
324	59	5	59-05	1948	w	1	Methotrexat, Ramipril, Folsäure	0		0		0		0		0		0		0		0			0	1	0	0	Polyp	Polyp	1	0	0	0	Polyp, Pandivertikulose	Polyp, Divertikulose
325	59	6	59-06	1965	m	0		0		0		0		0		0		0		0		0		0	0	1	0	0	Vorsorge Kolo		0	0	0	0
326	59	7	59-07	1944	m	0	Remicade, Salofalk, Budenofalk schaum	0		0		0		0		0		0		0		0		286	0	1	0	1			1	0	1	1			CU	HA	5	T	1	W	1	W	2	W	0
327	59	8	59-08	1971	m	0	Remicade	0		0		0		0		0		0		0		0		232	0	1	1	0			1	1	0	1			MC	HA	1	W	3	M	3	W	2	M	1	5
328	59	9	59-09	1991	w	0	Salofalk	0		0		0		0		0		0		0		0		252	0	1	0	1			1	0	1	1			CU	HA	3	W	9	M	1	M	1,5	J	0
329	59	10	59-10	1978	w	0	Budenofalk, Cimzia	1		0		0		0		0		0		0		0		455	0	1	1	0			1	1	0	1			MC	HA	3	W	1,5	M	7	T	3	W	0
330	59	11	59-11	1981	m	1	Imurek, Pentasa	0		0		0		0		0		0		0		1		0	0	1	0	1			0	0	0	0	Colitis Ulcerose in Remission, keine aktive Entzündung	Colitis in Remission	CU	HA	10	M	10	J	8	J	8	J	1	3
331	59	12	59-12	1973	w	1	Humisa	1		0		0		0		0		0		0		1		428	0	1	1	0			1	1	0	1			MC	HA	3	W	10	J	10	J	10	J	1	7
332	59	13	59-13	1953	w	0		0		0		0		0		0		0		0		0		216	0	1	1	0			0	0	0	0	Crohn mit Stenosen aber ohne aktive Entzündungsaktivität	Crohn in Remission, nicht entzündliche Stenose	MC	HA	3	W	4	W			5	W	1	10
333	59	14	59-14	1979	w	0	Remicade, Pentasa, Calzimagon, Prednison	0		0		0		1		0		0		0		0		363	0	1	0	1			1	0	1	1			CU	S	2	J	9	M	2	W	1	J	0
334	59	15	59-15	1969	w	0		0		1		1		0		1		1		0		1			0	1	1	0			0	0	0	0	Crohn in Remission, keine Entzündungsaktivität, Polypen	Crohn in Remission, Polypen	MC	HA	7	W	5	J	3	W	5	J	1	10
335	59	16	59-16	1993	m	0	Remicade Infusion; Pentasa	0		0		0		0		0		0		0		0
336	59	17	59-17	1989	w	1	Remicade Infusion	0		0		0				0		0		0		1
337	59	18	59-18	1978	w	0	Salofalk	0		0		0		0		0		0		0		0		0	0	1	0	1			0	0	0	0	Colitis Ulcerose in Remission, keine aktive Entzündung	Colitis in Remission	CU	HA	6	M	1	J	6	M	1	J	0
338	59	19	59-19	1968	m	0	Euthyrox, Salofalk, Hydrocortison	0		0		0		0		0		0		0		1		62	0	1	0	1			1	0	1	1			CU	HA	3	T			1	J	1	J	0
339	59	20	59-20	1988	w	0		1		1		0		0		0		0		0		1		35.8	1	0	0	0	Entzündungsfrei		0	0	0	0
340	59	21	59-21	1936	w	0		0		0		0		0		0		0		0		0		0	0	1	0	0	Adenokarzinom	Carcinome	1	0	0	0	Verlaufskontrolle nach Adeno-Ca Resektion
341	59	22	59-22	1981	m	0		0		0		0		0		0		0		0		1		>3000	0	1	0	1			1	0	1	1			CU	HA	1	M	1	M	1	T	1	M	0
342	59	23	59-23	1964	m	0		0		0		0		0		0		0		0		0		0	0	1	0	0	Kontroll Kolo		0	0	0	0
343	59	24	59-24	1992	m	0		1		0		0		0		0		0		0		0		1474	1	0	0	0	V.a. Colitis ulcerosa	Indeterminate IBD	1	0	0	1
344	59	25	59-25	1963	m	0	Xarelto, Calzium Tbl., Dafagan	0		0		0		0		0		0		0		1
345	59	26	59-26	1946	m	0		0		0		0		0		0		0		0		1		0	0	1	0	0	Sigmadivertikulites	Diverticulitis	1	0	0	0	Polyp und Divertikulose	Polyp, Divertikulose
346	59	27	59-27	1962	w	1				1		1		0		0		0		0		1		0	0	1	0	0	St.n. NSAR-Colitis		0	0	0	0	Narbige Veränderungen nach NSAR Colitis, Polypen	Narben nach NSAR Colitis, Polyp
347	59	28	59-28	1957	m	0		0		0		0		0		0		1		0		1		0	0	1	0	0	Sigmadivertikulose	Diverticulosis	1	0	0	0	Polyp und Divertikulose	Polyp, Divertikulose
348	59	29	59-29	1949	w	0		0		1		1		0		0		0		0		1		0
349	59	30	59-30	1955	w	0		0		0		0		0		0		0		0		1		0	0	1	0	0	Proktitis		1	0	1	1	Proktitis	Proktitis
350	59	31	59-31	1943	m	0		0		0		0		0		0		0		0		0		0	0	1	0	0	Kolondivertikulose	Diverticulosis	1	0	0	0		Divertikulose
351	59	32	59-32	1973	w	0	Salofalk, Remicade, Budenofalk, Azarek	1		1		1		1		1		1		1		1		336	0	1	0	1			0	0	0	0	Proktitis whs durchs Abführen bedingt	Colitis in Reimssion, Proktitis	CU	HA	2	T	2	W	1.5	W	2	W	1	10
352	59	33	59-33	1955	m	0	Remicade, Pentasa, Budenofalk	1		0		1		1		0		0		0		1		1146	0	1	0	1			1	0	1	1			CU	HA	2	W	1	M	2	W	2	W	0
353	59	34	59-34	1949	m	0		0		0		0		0		0		0		0		0		0	0	1	0	0	multiple Polypen	Polyp	1	0	0	0	multiple Polypen	Polyp
354	59	35	59-35	1995	w	0	Azarek	0		1				0		0		0		0		1		238	0	1	0	1			0	0	0	0	Colitis Ulcerose in Remission, keine aktive Entzündung	Colitis in Reimssion	CU	S	2	M	6	M	0	T	2	W	0
355	59	36	59-36	1953	m	0		0		0		0		0		0		0		0		0		0
356	59	37	59-37	1948	m	0		1		0		0		0		0		0		0		1		0	0	1	0	0		Diverticulosis und Polyp	1	0	0	0	Divertikulose, Polypen	Divertikulose, Polyp
357	59	38	59-38	1969	m	0	Turek	0		0		0		0		0		0		0		0		42.3	0	1	0	1			1	0	1	1			MC	HA	5	T	1	J	2	W	4	W	0
358	59	39	59-39	1992	m	0	Salofalk,Vit. D3, Perenterol	0		0		0		0		0		0		0		1
359	59	40	59-40
359	59	40	59-41	1984	w	1	Methadon	0		0		0		0		0		0		0		1		74	0	1	0	0	positive Familienanmnese bzgl. Kolonrektales CA		0	0	0	0	Abbruch der Untersuchung bei verschmutztem Darm
359	59	40	59-42	1950	m	0	Normacol gran	0		0		0		0		0		0		0		0		0	0	1	0	0	Hämorrhoiden	Hämorrhoide	0	0	0	0	Hämorrhoiden	Hämorrhoiden
359	59	40	59-43	1948	m	0	Privigen	0		0		0		0		0		0		0		1		100	1	0	0	0	Eisenmangelanämie,HB niedrig		0	0	0	0
359	59	40	59-44
359	59	40	59-45
[truncated: 4 more columns]
